# Supplementary material for: Irradiation-Assisted Enhancement of Foaming and Thermal Gelation Functionality of Liquid Egg White
Source: Foods. 2024 Apr 26;13(9):1342. doi: 10.3390/foods13091342 (PMC11083238; doi:10.3390/foods13091342)
Supplement: Supplementary file 1 [file foods-13-01342-s001.zip]

Archive with 1 entries (1 files):
- foods-2954592-supplementary.pdf
